# Supplementary material for: Immune diversity sheds light on missing variation in worldwide genetic diversity panels
Source: PLoS One. 2018 Oct 26;13(10):e0206512. doi: 10.1371/journal.pone.0206512 (PMC6203392; doi:10.1371/journal.pone.0206512)
Supplement: S3 Table — This Table lists the 340 distinct HLA variants defined as ‘common’, i.e. whose frequency is higher than 1% in populations with sufficient sampling (see Methods). (XLSX) [file pone.0206512.s011.xlsx]

## Sheet: Feuil1
	HLA-A	HLA-B	HLA-C	HLA-DQB1	HLA-DRB1
	A*01:01	B*07:02	C*01:02	DQB1*02:01	DRB1*01:01
	A*01:02	B*07:05	C*02:02	DQB1*02:02	DRB1*01:02
	A*01:03	B*07:06	C*02:09	DQB1*02:03	DRB1*01:03
	A*01:17	B*08:01	C*02:10	DQB1*03:01	DRB1*03:01
	A*01:36	B*08:05	C*03:02	DQB1*03:02	DRB1*03:02
	A*02:01	B*13:01	C*03:03	DQB1*03:03	DRB1*03:05
	A*02:02	B*13:02	C*03:04	DQB1*03:04	DRB1*03:50
	A*02:03	B*14:01	C*03:05	DQB1*03:05	DRB1*04:01
	A*02:05	B*14:02	C*03:06	DQB1*03:19	DRB1*04:02
	A*02:06	B*14:03	C*03:16	DQB1*04:01	DRB1*04:03
	A*02:07	B*15:01	C*04:01	DQB1*04:02	DRB1*04:04
	A*02:11	B*15:02	C*04:03	DQB1*05:01	DRB1*04:05
	A*02:12	B*15:03	C*04:04	DQB1*05:02	DRB1*04:06
	A*02:13	B*15:05	C*04:06	DQB1*05:03	DRB1*04:07
	A*02:14	B*15:06	C*04:07	DQB1*05:04	DRB1*04:08
	A*02:16	B*15:07	C*05:01	DQB1*06:01	DRB1*04:10
	A*02:17	B*15:08	C*06:02	DQB1*06:02	DRB1*04:11
	A*02:44	B*15:09	C*07:01	DQB1*06:03	DRB1*04:12
	A*03:01	B*15:10	C*07:02	DQB1*06:04	DRB1*04:13
	A*03:02	B*15:11	C*07:03	DQB1*06:05	DRB1*04:15
	A*11:01	B*15:12	C*07:04	DQB1*06:06	DRB1*04:92
	A*11:02	B*15:13	C*07:05	DQB1*06:07	DRB1*07:01
	A*11:05	B*15:15	C*07:06	DQB1*06:09	DRB1*07:34
	A*11:12	B*15:16	C*07:18	DQB1*06:20	DRB1*08:01
	A*23:01	B*15:17	C*08:01		DRB1*08:02
	A*23:05	B*15:18	C*08:02		DRB1*08:03
	A*24:02	B*15:21	C*08:03		DRB1*08:04
	A*24:03	B*15:24	C*08:04		DRB1*08:07
	A*24:04	B*15:25	C*08:06		DRB1*08:11
	A*24:06	B*15:27	C*08:13		DRB1*09:01
	A*24:07	B*15:29	C*12:02		DRB1*10:01
	A*24:10	B*15:30	C*12:03		DRB1*11:01
	A*24:13	B*15:32	C*12:04		DRB1*11:02
	A*24:17	B*15:35	C*14:02		DRB1*11:03
	A*24:23	B*15:58	C*14:03		DRB1*11:04
	A*24:25	B*18:01	C*14:06		DRB1*11:05
	A*25:01	B*18:02	C*15:02		DRB1*11:06
	A*26:01	B*18:03	C*15:04		DRB1*11:07
	A*26:02	B*18:04	C*15:05		DRB1*11:12
	A*26:03	B*27:02	C*15:09		DRB1*12:01
	A*26:08	B*27:03	C*15:10		DRB1*12:02
	A*26:12	B*27:04	C*16:01		DRB1*13:01
	A*29:01	B*27:05	C*16:02		DRB1*13:02
	A*29:02	B*27:06	C*16:04		DRB1*13:03
	A*29:11	B*27:07	C*17:01		DRB1*13:04
	A*30:01	B*35:01	C*17:03		DRB1*13:05
	A*30:02	B*35:02	C*18:01		DRB1*13:12
	A*30:04	B*35:03	C*18:02		DRB1*14:01
	A*30:15	B*35:05			DRB1*14:02
	A*31:01	B*35:08			DRB1*14:03
	A*31:02	B*35:12			DRB1*14:04
	A*31:04	B*35:14			DRB1*14:05
	A*31:08	B*35:17			DRB1*14:06
	A*31:09	B*35:36			DRB1*14:07
	A*32:01	B*35:43			DRB1*14:08
	A*33:01	B*35:77			DRB1*14:12
	A*33:03	B*37:01			DRB1*14:54
	A*34:01	B*37:03N			DRB1*15:01
	A*34:02	B*38:01			DRB1*15:02
	A*36:01	B*38:02			DRB1*15:03
	A*43:01	B*38:09			DRB1*15:04
	A*66:01	B*39:01			DRB1*15:06
	A*66:02	B*39:02			DRB1*15:19
	A*68:01	B*39:03			DRB1*16:01
	A*68:02	B*39:05			DRB1*16:02
	A*68:03	B*39:06
	A*68:18N	B*39:08
	A*69:01	B*39:09
	A*74:01	B*39:10
	A*74:03	B*39:11
	A*80:01	B*39:20
		B*39:24
		B*40:01
		B*40:02
		B*40:04
		B*40:05
		B*40:06
		B*40:08
		B*40:12
		B*40:49
		B*41:01
		B*41:02
		B*42:01
		B*42:02
		B*44:02
		B*44:03
		B*44:04
		B*44:05
		B*44:07
		B*44:08
		B*44:10
		B*44:15
		B*44:29
		B*45:01
		B*46:01
		B*47:01
		B*47:03
		B*48:01
		B*48:03
		B*49:01
		B*50:01
		B*50:02
		B*51:01
		B*51:02
		B*51:05
		B*51:06
		B*51:07
		B*51:08
		B*51:12
		B*51:33
		B*52:01
		B*53:01
		B*54:01
		B*55:01
		B*55:02
		B*55:03
		B*55:15
		B*56:01
		B*56:02
		B*56:04
		B*57:01
		B*57:02
		B*57:03
		B*58:01
		B*58:02
		B*59:01
		B*67:01
		B*73:01
		B*78:01
		B*81:01
		B*82:01
		B*82:02
